# Supplementary material for: Quality of Pancreatic Neuroendocrine Tumor Videos Available on TikTok and Bilibili: Content Analysis
Source: JMIR Form Res. 2024 Dec 11;8:e60033. doi: 10.2196/60033 (PMC11655045; doi:10.2196/60033)
Supplement: Multimedia Appendix 1 [file formative-v8-e60033-s001.xlsx]

## Sheet: Supplementary Table 1
ID	Platform	Release date
B01	Bilibili	2020-04-05
B02	Bilibili	2020-06-12
B03	Bilibili	2020-06-20
B04	Bilibili	2020-07-26
B05	Bilibili	2020-08-24
B06	Bilibili	2020-09-14
B07	Bilibili	2020-10-19
B08	Bilibili	2020-11-07
B09	Bilibili	2020-12-31
B10	Bilibili	2021-01-05
B11	Bilibili	2021-01-25
B12	Bilibili	2021-02-20
B13	Bilibili	2021-02-28
B14	Bilibili	2021-03-07
B15	Bilibili	2021-03-12
B16	Bilibili	2021-03-12
B17	Bilibili	2021-04-02
B18	Bilibili	2021-04-07
B19	Bilibili	2021-07-20
B20	Bilibili	2021-09-16
B21	Bilibili	2021-12-07
B22	Bilibili	2021-12-31
B23	Bilibili	2022-02-17
B24	Bilibili	2022-03-14
B25	Bilibili	2022-04-06
B26	Bilibili	2022-04-13
B27	Bilibili	2022-04-28
B28	Bilibili	2022-04-30
B29	Bilibili	2022-05-19
B30	Bilibili	2022-07-05
B31	Bilibili	2022-07-09
B32	Bilibili	2022-08-30
B33	Bilibili	2022-09-11
B34	Bilibili	2022-09-15
B35	Bilibili	2022-09-26
B36	Bilibili	2022-11-25
B37	Bilibili	2022-12-12
B38	Bilibili	2022-12-23
B39	Bilibili	2022-12-25
B40	Bilibili	2022-12-26
B41	Bilibili	2023-01-04
B42	Bilibili	2023-02-11
B43	Bilibili	2023-02-12
B44	Bilibili	2023-02-17
B45	Bilibili	2023-03-06
B46	Bilibili	2023-03-21
B47	Bilibili	2023-03-27
B48	Bilibili	2023-03-30
B49	Bilibili	2023-04-18
B50	Bilibili	2023-04-21
B51	Bilibili	2023-04-29
B52	Bilibili	2023-05-10
B53	Bilibili	2023-05-23
B54	Bilibili	2023-05-27
B55	Bilibili	2023-06-08
B56	Bilibili	2023-07-07
B57	Bilibili	2023-07-11
B58	Bilibili	2023-07-12
B59	Bilibili	2023-07-25
B60	Bilibili	2023-07-25
B61	Bilibili	2023-07-27
B62	Bilibili	2023-07-29
B63	Bilibili	2023-07-29
B64	Bilibili	2023-08-16
B65	Bilibili	2023-08-24
B66	Bilibili	2023-08-27
B67	Bilibili	2023-10-20
B68	Bilibili	2023-10-20
B69	Bilibili	2023-10-22
B70	Bilibili	2023-10-24
B71	Bilibili	2023-10-24
B72	Bilibili	2023-10-24
B73	Bilibili	2023-10-25
B74	Bilibili	2023-10-25
B75	Bilibili	2023-10-25
B76	Bilibili	2023-11-01
B77	Bilibili	2023-11-18
B78	Bilibili	2023-11-20
B79	Bilibili	2023-11-21
B80	Bilibili	2023-11-21
B81	Bilibili	2023-11-21
B82	Bilibili	2023-11-23
B83	Bilibili	2023-11-23
B84	Bilibili	2023-11-23
B85	Bilibili	2023-11-23
B86	Bilibili	2023-12-03
B87	Bilibili	2023-12-14
B88	Bilibili	2023-12-21
B89	Bilibili	2023-12-26
B90	Bilibili	2024-01-05
B91	Bilibili	2024-01-07
T01	TikTok	2021-06-19
T02	TikTok	2021-11-17
T03	TikTok	2021-11-28
T04	TikTok	2021-12-08
T05	TikTok	2021-12-11
T06	TikTok	2022-01-01
T07	TikTok	2022-01-24
T08	TikTok	2022-01-25
T09	TikTok	2022-03-22
T10	TikTok	2022-03-31
T11	TikTok	2022-04-21
T12	TikTok	2022-05-01
T13	TikTok	2022-09-07
T14	TikTok	2022-09-22
T15	TikTok	2022-11-10
T16	TikTok	2022-12-22
T17	TikTok	2023-01-09
T18	TikTok	2023-01-31
T19	TikTok	2023-02-21
T20	TikTok	2023-02-23
T21	TikTok	2023-03-16
T22	TikTok	2023-03-21
T23	TikTok	2023-03-31
T24	TikTok	2023-03-31
T25	TikTok	2023-04-10
T26	TikTok	2023-04-15
T27	TikTok	2023-04-20
T28	TikTok	2023-04-26
T29	TikTok	2023-05-12
T30	TikTok	2023-05-14
T31	TikTok	2023-05-17
T32	TikTok	2023-05-22
T33	TikTok	2023-06-01
T34	TikTok	2023-06-12
T35	TikTok	2023-06-13
T36	TikTok	2023-07-29
T37	TikTok	2023-08-06
T38	TikTok	2023-08-24
T39	TikTok	2023-08-24
T40	TikTok	2023-09-02
T41	TikTok	2023-09-02
T42	TikTok	2023-09-09
T43	TikTok	2023-09-19
T44	TikTok	2023-09-22
T45	TikTok	2023-10-10
T46	TikTok	2023-10-25
T47	TikTok	2023-10-25
T48	TikTok	2023-10-26
T49	TikTok	2023-10-27
T50	TikTok	2023-10-27
T51	TikTok	2023-11-02
T52	TikTok	2023-11-08
T53	TikTok	2023-11-09
T54	TikTok	2023-11-10
T55	TikTok	2023-11-16
T56	TikTok	2023-11-18
T57	TikTok	2023-11-23
T58	TikTok	2023-11-24
T59	TikTok	2023-11-28
T60	TikTok	2023-11-30
T61	TikTok	2023-12-01
T62	TikTok	2023-12-04
T63	TikTok	2023-12-12
T64	TikTok	2023-12-12
T65	TikTok	2023-12-14
T66	TikTok	2023-12-16
T67	TikTok	2023-12-18
T68	TikTok	2023-12-20
T69	TikTok	2023-12-23
T70	TikTok	2023-12-26
T71	TikTok	2023-12-28
T72	TikTok	2023-12-30
T73	TikTok	2023-12-30
T74	TikTok	2024-01-02
T75	TikTok	2024-01-07
T76	TikTok	2024-01-09
T77	TikTok	2024-01-16
